# Supplementary material for: Differentiating Human Pluripotent Stem Cells to Cardiomyocytes Using Purified Extracellular Matrix Proteins
Source: Bioengineering (Basel). 2022 Nov 22;9(12):720. doi: 10.3390/bioengineering9120720 (PMC9774171; doi:10.3390/bioengineering9120720)
Supplement: Supplementary file 1 [file bioengineering-09-00720-s001.zip]

Archive with 1 entries (1 files):
- bioengineering-2022376-supplementary.pdf
